# Supplementary material for: The Impact of Non-Adherence to Antihypertensive Drug Therapy
Source: Healthcare (Basel). 2023 Nov 18;11(22):2979. doi: 10.3390/healthcare11222979 (PMC10671374; doi:10.3390/healthcare11222979)
Supplement: Supplementary file 1 [file healthcare-11-02979-s001.zip]

Archive with 1 entries (1 files):
- healthcare-2654936-supplementary.pdf
